# Supplementary material for: Structural Analysis Implicates CASK-Liprin-α2 Interaction in Cerebellar Granular Cell Death in MICPCH Syndrome
Source: Cells. 2023 Apr 18;12(8):1177. doi: 10.3390/cells12081177 (PMC10136522; doi:10.3390/cells12081177)
Supplement: Supplementary file 1 [file cells-12-01177-s001.zip]

Archive with 4 entries (3 files):
- cells-2058969-supplementary/
- cells-2058969-supplementary/LIst of plasmids (20230412).xlsx
- cells-2058969-supplementary/List of primers (20230406).xlsx
- cells-2058969-supplementary/Supplementary Figures.pdf
