# Supplementary material for: Structural Analysis Implicates CASK-Liprin-α2 Interaction in Cerebellar Granular Cell Death in MICPCH Syndrome
Source: Cells. 2023 Apr 18;12(8):1177. doi: 10.3390/cells12081177 (PMC10136522; doi:10.3390/cells12081177)
Supplement: Supplementary file 1 [file cells-12-01177-s001.zip › cells-2058969-supplementary/LIst of plasmids (20230412).xlsx]

## Sheet: Sheet1
plasmid	source	identifier
pFSy-ratSyn-Flag-CASK (WT)	This paper	N/A
pFSy(1.1)GW	Dittgen et al. 2004	Addgene #27232
pFSyGW-iCre	This paper	N/A
pFSyGW-control	This paper	N/A
pFSy-2HA-Nrxn1b(-S4)	Uemura et al. 2022	N/A
pFSy-ratSyn-Flag-CASK(DCaMK)	This paper	N/A
pFSy-ratSyn-Flag-CASK(DL27)	This paper	N/A
pFSy-ratSyn-Flag-CASK(DPDZ)	This paper	N/A
pFSy-ratSyn-Flag-CASK(DSH3)	This paper	N/A
pFSy-ratSyn-Flag-CASK(DGK)	This paper	N/A
pFSy-ratSyn-Flag-CASK(R28L)	This paper	N/A
pFSy-ratSyn-Flag-CASK(D58E)	This paper	N/A
pFSy-ratSyn-Flag-CASK(R106P)	This paper	N/A
pFSy-ratSyn-Flag-CASK(G197R)	This paper	N/A
pFSy-ratSyn-Flag-CASK(L209P)	This paper	N/A
pFSy-ratSyn-Flag-CASK(R255C)	This paper	N/A
pFSy-ratSyn-Flag-CASK(Y268H)	This paper	N/A
pFSy-rSyn-Flag CASK (R489W)	This paper	N/A
pFSy-rSyn-Flag CASK (M507I)	This paper	N/A
pFSy-rSyn-Flag CASK (M519T)	This paper	N/A
pFSy-rSyn-Flag CASK (R521V)	This paper	N/A
pFSy-ratSyn-Flag-CASK(P625L)	This paper	N/A
pFSy-ratSyn-Flag-CASK(G637D)	This paper	N/A
pFSy-rSyn-Flag CASK (G659D)	This paper	N/A
pEGFP N3	Clontech
pCMV-EGFP-CASK (WT)	This paper	N/A
pCMV-EGFP-CASK (DCaMK)	This paper	N/A
pCMV-EGFP-CASK (DL27)	This paper	N/A
pCMV-EGFP-CASK (DPDZ)	This paper	N/A
pCMV-EGFP-CASK (DSH3)	This paper	N/A
pCMV-EGFP-CASK (DGK)	This paper	N/A
pCMV-EGFP-CASK (R106P)	This paper	N/A
pCMV-EGFP-CASK (L209P)	This paper	N/A
pCMV-EGFP-CASK (R255C)	This paper	N/A
pCMV-EGFP-CASK (Y268H)	This paper	N/A
pCMV-Myc-Liprin a2	This paper	N/A
pMDLg/RRE	Dull et al. 1998	Addgene #12251
pRSV-REV	Dull et al. 1998	Addgene #12253
pMD2.G (VSVG)	Didier Tront lab	Addgene #12259
pCAG-tagRFP	Uemura et al. 2016
