# Supplementary material for: Structural Analysis Implicates CASK-Liprin-α2 Interaction in Cerebellar Granular Cell Death in MICPCH Syndrome
Source: Cells. 2023 Apr 18;12(8):1177. doi: 10.3390/cells12081177 (PMC10136522; doi:10.3390/cells12081177)
Supplement: Supplementary file 1 [file cells-12-01177-s001.zip › cells-2058969-supplementary/List of primers (20230406).xlsx]

## Sheet: Sheet1
reagent or resource	source
KT12286 for genotypingof floxed/CASK_R	Integrated DNA Technologies
5’-TTTGGGGACTAGATGGGTGTGGTG-3’
KT12287 for genotyping of CASK -/+_F	Integrated DNA Technologies
5’-CTTGGTCGCAGCTTGGGAGTA-3’
KT12288 for genotyping of CASK -/+_R	Integrated DNA Technologies
5’-GGACTAACCCTCCTCCCTTTC-3’
Primers for cloning CASK
CASK FlagCASK_BclI_F:	eurofins Genomics
5’-GCTGATCACCACCATGGACTACAAAGACGATGACGACAAAGGC-3’
CASK_EcoRI_R:	eurofins Genomics
5’-CGGAATTCCTAATAGACCCAGGAGACCGGGACCCA-3
Primers for sequencing the CASK cDNA
CASK_700_F:	eurofins Genomics
5’-AATATAAGATGAATCCAAGGCAGTGGAGCCATAT-3’
CASK_1300_F:	eurofins Genomics
5’-AACCTCATTTCATGGCCTTACTTCAGACTCACCA-3’
KT12265:	Integrated DNA Technologies
5’-GGATGCTTCAGCATATGACAG-3’
KT10081:	Integrated DNA Technologies
5’-CGGGATCCATTGTGCCAAGCTACCGCAC-3’
KT19382:	Integrated DNA Technologies
5’-ACGCCACGTTGCCTGACAAC-3’
primers for CASK deletion mutagenesis
D CaMK_F:	eurofins Genomics
5’- GACGTGCTGGTACTAGCGGCTGTGTCAAGT -3’
D CaMK_R:	eurofins Genomics
5’- CGCTAGTACCAGCACGTCGTCGTCGGCGCC -3’
D L27_F:	eurofins Genomics
5’- AGAGCCGTCTTAAGGGTCACACCTCCGCCG -3’
D L27_R:	eurofins Genomics
5’- GACCCTTAAGACGGCTCTTTCTGCTGCTAG -3’
DPDZ_F:	eurofins Genomics
5’- GTGACCAGACCAAGCTACCGCACTCAGTCT -3’
DPDZ_R:	eurofins Genomics
5’- GTAGCTTGGTCTGGTCACATTCTCCATGTC -3’
DSH3_F:	eurofins Genomics
5’- CGACAGATCCAGGAATGGCGAGTAGCTTGC -3’
DSH3_R:	eurofins Genomics
5’- CCATTCCTGGATCTGTCGTCCTTTTGGTTG -3’
DGK_F:	eurofins Genomics
5’- CCAGCGTTCCTTGTGTGCACAGCCCCACAG -3’
DGK_R:	eurofins Genomics
5’- GCACACAAGGAACGCTGGCAGTTTCACTAC -3’
primers for CASK missense mutagenesis
R28L_F:	eurofins Genomics
5’-GTTGTACGACAATGCATCAACAGAGAA-3’
R28L_R:	eurofins Genomics
5’-GTTGATGCATTGTCGTACAACACTGAA-3’
D58E_F:	eurofins Genomics
5’-AGTACAGAAGAACTAAAGCGGGAAGCC-3’
D58E_R:	eurofins Genomics
5’-CCGCTTTAGTTCTTCTGTACTTAACCC-3’
R106P_F:	eurofins Genomics
5’-ATTGTAAAGCCAGCTGATGCTGGTTTT-3’
R106P_R:	eurofins Genomics
5’-AGCATCAGCAGGCTTTACAATTTCAAA-3’
G197R_F:	eurofins Genomics
5’-GAGCCTTATAGAAAGCCTGTGGATGTC-3’
G197R_R:	eurofins Genomics
5’-CACAGGCTTTCTATAAGGCTCTCTCTT-3’
L209P_F:	eurofins Genomics
5’-GGTGTGATTCCTTTCATCCTGCTCAG-3’
L209P_R:	eurofins Genomics
5’-CAGGATGAAAGGAATCACACCGCAGCC-3’
R255C_F:	eurofins Genomics
5’-CTAGTGCGCTGCATGCTGATGCTGGAT-3’
R255C_R:	eurofins Genomics
5’-CATCAGCATGCAGCGCACTAGGTCTTT-3’
Y268H_F:	eurofins Genomics
5’-ATCACTGTTCATGAAGCACTGAATCAC-3’
Y268H_R:	eurofins Genomics
5’-CAGTGCTTCATGAACAGTGATCCTTTC-3’
P625L_F:	eurofins Genomics
5’-GAATATGATCTAGCCAAGGATGACCT-3’
P625L_R:	eurofins Genomics
5’-ATCCTTGGCTAGATCATATTCAAATTG-3’
G637D_F:	eurofins Genomics
5’-AAAGAAGCTGCCATCCGGTTCCGAGTT-3’
G637D_R:	eurofins Genomics
5’-GAACCGGATGGCAGCTTCTTTGCAGGG-3’
R489W_F:	eurofins Genomics
5’-ACCAGAGTTTGGCTGGTACAGTTTCAAAAG-3’
R489W_R:	eurofins Genomics
5’-CTGTACCAGCCAAACTCTGGTCACATTCTC-3’
M507I_F:	eurofins Genomics
5’-ACTTTGAAAATTAATGAGCTCAATCATTGT-3’
M507I_R:	eurofins Genomics
5’-GAGCTCATTAATTTTCAAAGTGATTCCCAT-3’
M519T-2_F:	eurofins Genomics
5’-AGAATCACGCATGGCGGGATGATTCACAGGCAA-3’
M519T-2_R:	eurofins Genomics
5’-GTGAATCATCCCGCCATGCGTGATTCTCGCAAC-3’
R521V_F:	eurofins Genomics
5’-ATCATGCATGTCCGGATGATTCACAGGCAA-3’
R521_R:	eurofins Genomics
5’-AATCATCCCGACATGCATGATTCTCGCAAC-3’
G659D_F:	eurofins Genomics
5’-TGGTGGCAGGATAAACTGGAAAACTCCAAA-3’
G659D_R:	eurofins Genomics
5’-TTCCAGTTTATCCTGCCACCAGTTGTGGTC-3’
primers for construction of EGFP-CASK
EGFP_CASK_InFusion_F:	eurofins Genomics
5’-TGGACGAGCTGTACAAGGCCGACGACGACGTGCTG-3’
EGFP_CASK_InFusion_R:	eurofins Genomics
5’-CTAGAGTCGCGGCCGCTCTAATAGACCCAGGAGAC-3’
Primers for cloning Myc-Liprin a2
Myc-Liprin a2_BamHI_IF_F	eurofins Genomics
5'-TGCCCCTTGCATCCCCACCATGCAAAAACTCATCTCAGAAGAGGATCTGGTCAATATGCTAGATGAAAGG-3'
Liprin a2_EcoRI_IF_R	eurofins Genomics
5'-TTGATATCGGAATTCTCAACATGAGTATGTGCGAACAGTGGA-3'
Primers for qPCR quantification
p38_F:	eurofins Genomics
5’-GGCTACTGGATGTGTTCACACC-3’
p38_R:	eurofins Genomics
5’-CTGGATTCTGTCTTCACTCAGGG-3’
Casp3_F:	eurofins Genomics
5’-GGAGTCTGACTGGAAAGCCGAA-3’
Casp3_R:	eurofins Genomics
5’-CTTCTGGCAAGCCATCTCCTCA-3’
BDNF_F:	eurofins Genomics
5’-GGCTGACACTTTTGAGCACGTC-3’
BDNF_R:	eurofins Genomics
5’-CTCCAAAGGCACTTGACTGCTG-3’
KT10045:	Integrated DNA Technologies
5’-CATGGCCTTCCGTGTTCCTA -3’
KT10046:	Integrated DNA Technologies
5’-CCTGCTTCACCACCTTCTTGA-3’
